# Supplementary material for: CardioVar: a machine learning framework for pathogenicity prediction of cardiomyopathy genetic variants
Source: Bioinform Adv. 2026 May 12;6(1):vbag135. doi: 10.1093/bioadv/vbag135 (PMC13215092; doi:10.1093/bioadv/vbag135)
Supplement: vbag135_Supplementary_Data [file vbag135_supplementary_data.zip]

Archive with 3 entries (3 files):
- Appendix_I.docx
- Supplementary Table S1_list of cradiogenes.txt
- Supplementary Table S2_Annotation Information.txt
