# Supplementary material for: CardioVar: a machine learning framework for pathogenicity prediction of cardiomyopathy genetic variants
Source: Bioinform Adv. 2026 May 12;6(1):vbag135. doi: 10.1093/bioadv/vbag135 (PMC13215092; doi:10.1093/bioadv/vbag135)
Supplement: vbag135_Supplementary_Data [file vbag135_supplementary_data.zip › Supplementary Table S1_list of cradiogenes.txt]

AARS2, ABCC6, ABCC9, ACAD9, ACADVL, ACTA1, ACTA2, ACTC1, ACTN2, AGK, AGL, AGPAT2, AKAP9, ALMS1, ALPK3, ANK2, ANO5, APOA1, ATPAF2, BAG3, BRAF, CACNA1C, CACNA1D, CACNB2, CALM1, CALM2, CALM3, CALR3, CAPN3, CASQ2, CASZ1, CAV3, CBL, CDH2, CHKB, CHRM2, COX15, CPT2, CRYAB, CSRP3, CTNNA3, DBH, DES, DMD, DNAJC19, DOLK, DPM3, DSC2, DSG2, DSP, DTNA, DYSF, EEF1A2, ELAC2, EMD, ENPP1, EPG5, ETFA, ETFB, ETFDH, FAH, FBXL4, FBXO32, FHL1, FHOD3, FKRP, FKTN, FLNC, FOXD4, FOXRED1, FXN, GAA, GATA4, GATA5, GATA6, GATAD1, GATC, GBE1, GFM1, GLA, GLB1, GMPPB, GNB5, GSK3B, GTPBP3, GUSB, HADHA, HAND1, HAND2, HCN4, HFE, HRAS, IDUA, ILK, ISPD, JPH2, JUP, KCNA5, KCNE1, KCNE2, KCNH2, KCNJ2, KCNJ5, KCNQ1, KLHL24, KRAS, LAMA2, LAMP2, LARGE, LDB3, LEMD2, LMNA, LMOD2, LRRC10, LZTR1, MAP2K1, MAP2K2, MAP3K8, MIPEP, MLYCD, MRPL3, MRPL44, MRPS22, MT-ATP6, MT-ATP8, MT-CO1, MT-CO2, MT-CO3, MT-CYB, MT-ND1, MT-ND2, MT-ND3, MT-ND4, MT-ND4L, MT-ND5, MT-ND6, MT-RNR1, MT-RNR2, MT-TA, MT-TC, MT-TD, MT-TE, MT-TF, MT-TG, MT-TH, MT-TI, MT-TK, MT-TL1, MT-TL2, MT-TM, MT-TN, MT-TP, MT-TQ, MT-TR, MT-TS1, MT-TS2, MT-TT, MT-TV, MT-TW, MT-TY, MTO1#, MYBPC3, MYBPHL, MYH6, MYH7, MYL2, MYL3, MYL4, MYO18B, MYOT, MYPN, MYRF, NDUFAF2, NDUFB11, NEXN, NF1, NKX2-5, NONO, NOS1AP, NRAP, NRAS, NUP155, PARS2, PCCA, PCCB#, PKP2#, PLEC, PLEKHM2, PLN, PNPLA2, POMT1, PPA2, PPCS, PPP1CB, PRDM16, PRKAG2, PTPN11, QRSL1, RAF1, RASA2, RBCK1, RBM20, RIT1, RMND1, RRAS, RYR2, SALL4, SCN10A, SCN1B, SCN3B, SCN5A, SCNN1B, SCNN1G, SCO1, SCO2, SDHA, SELENON#, SGCA, SGCB, SGCD, SGCG, SHOC2, SLC12A3, SLC22A5, SLC25A20, SLC25A3, SLC25A4, SMCHD1, SOS1, SOS2, SPEG, SPRED1, STAG2, TAB2, TANGO2, TAZ, TBX20, TBX5, TCAP, TECRL, TGFB3, TMEM43, TMEM70, TNNC1, TNNI3, TNNI3K, TNNT2, TOR1AIP1, TPM1, TRDN, TRIM32, TRPM4, TSFM#, TTN, TTR, VARS2, VCL, VCP, VPS13A, XK
