# Supplementary material for: CardioVar: a machine learning framework for pathogenicity prediction of cardiomyopathy genetic variants
Source: Bioinform Adv. 2026 May 12;6(1):vbag135. doi: 10.1093/bioadv/vbag135 (PMC13215092; doi:10.1093/bioadv/vbag135)
Supplement: vbag135_Supplementary_Data [file vbag135_supplementary_data.zip › Supplementary Table S2_Annotation Information.txt]

SIFT_score
Polyphen2_HDIV_score
Polyphen2_HVAR_score
LRT_score
LRT_Omega
MutationTaster_score
MutationAssessor_score
FATHMM_score
PROVEAN_score
VEST4_score
MetaSVM_score
MetaLR_score
Reliability_index
MetaRNN_score
M-CAP_score
REVEL_score
MutPred_score
MVP_score
gMVP_score
MPC_score
PrimateAI_score
DEOGEN2_score
BayesDel_addAF_score
BayesDel_noAF_score
ClinPred_score
LIST-S2_score
ESM1b_score
EVE_score
AlphaMissense_score
CADD_raw
CADD_phred
DANN_score
fathmm-MKL_coding_score
fathmm-XF_coding_score
Eigen-raw_coding
Eigen-phred_coding
Eigen-PC-raw_coding
Eigen-PC-phred_coding
GenoCanyon_score
integrated_fitCons_score
integrated_confidence_value
LINSIGHT
GERP++_NR
GERP++_RS
phyloP17way_primate
phastCons17way_primate
SiPhy_29way_pi
SiPhy_29way_logOdds
bStatistic
gnomad41_exome_AF
gnomad41_exome_AF_grpmax
gnomad41_exome_AF_afr
gnomad41_exome_AF_amr
gnomad41_exome_AF_asj
gnomad41_exome_AF_eas
gnomad41_exome_AF_fin
gnomad41_exome_AF_mid
gnomad41_exome_AF_nfe
gnomad41_exome_AF_remaining
gnomad41_exome_AF_sas
gnomad41_genome_AF
gnomad41_genome_AF_grpmax
gnomad41_genome_AF_afr
gnomad41_genome_AF_ami
gnomad41_genome_AF_amr
gnomad41_genome_AF_asj
gnomad41_genome_AF_eas
gnomad41_genome_AF_fin
gnomad41_genome_AF_mid
gnomad41_genome_AF_nfe
gnomad41_genome_AF_remaining
gnomad41_genome_AF_sas
Otherinfo1
